# Supplementary material for: Study on the Wear Behavior Mechanism of SUS304 Stainless Steel During the Homogenization Process of LFP/NCM Slurry
Source: Materials (Basel). 2025 Sep 24;18(19):4457. doi: 10.3390/ma18194457 (PMC12525344; doi:10.3390/ma18194457)
Supplement: Supplementary file 1 [file materials-18-04457-s001.zip]

Archive with 1 entries (1 files):
- materials-3854660-supplementary.pdf
